# Supplementary material for: Establishment of U-87MG Cellular Fibrosis as a Novel in Vitro Model to Analyze Glioblastoma Cells’ Sensitivity to Temozolomide
Source: Int J Mol Sci. 2025 Jun 25;26(13):6121. doi: 10.3390/ijms26136121 (PMC12249993; doi:10.3390/ijms26136121)
Supplement: Supplementary file 1 [file ijms-26-06121-s001.zip]

Archive with 1 entries (1 files):
- ijms-3671383-supplementary.pdf
